# Supplementary material for: Carbon stock increases up to old growth forest along a secondary succession in Mediterranean island ecosystems
Source: PLoS One. 2019 Jul 24;14(7):e0220194. doi: 10.1371/journal.pone.0220194 (PMC6655786; doi:10.1371/journal.pone.0220194)
Supplement: S1 Dataset — (XLSX) [file pone.0220194.s001.xlsx]

## Sheet: Foglio1
SOIL												LITTER
Successional Stage	Depth	Replicate	OM (%)	C (%)	C (g/Kg)	Bulk density	C (Mg/ha)	N (%)	N (g/Kg)	N (Mg/ha)	C/N	OL litter	Successional Stage	Replicate	Biomass (Mg/ha)	C (%)	C stock (Mg/ha)	C (g/Kg)	N (%)	N stock (Mg/ha)	N (g/Kg)	C/N
0	1	1	1.675	0.972706	9.72706	1	29.1812	0.119	1.19	3.57	8.174		1	1	4.19	25	1.0475	250	1.1	0.04609	11	22.7273
0	1	2	1.8425	1.06998	10.6998	1	32.0993	0.0966	0.966	2.898	11.0764		1	2	4.91688	24	1.18005	240	1.3	0.0639194	13	18.4615
0	1	3	2.01	1.16725	11.6725	1	35.0174	0.154	1.54	4.62	7.57953		1	3	12.9013	23.2	2.99309	232	1.05	0.135463	10.5	22.0952
0	2	1	1.34	0.778165	7.78165	1.15	26.8467	0.098	0.98	3.381	7.94046		2	1	14.8894	22.2062	3.30636	222.062	1.2	0.178673	12	18.5051
0	2	2	1.943	1.12834	11.2834	1.15	38.9277	0.1484	1.484	5.1198	7.60336		2	2	9.61625	23.7245	2.28141	237.245	1.05	0.100971	10.5	22.5948
0	2	3	2.5125	1.45906	14.5906	1.15	50.3375	0.1498	1.498	5.1681	9.74005		2	3	7.10875	18	1.27958	180	1.6	0.11374	16	11.25
1	1	1	3.4505	2.00377	20.0377	1.33976	80.5376	0.1232	1.232	4.95177	16.2644		3	1	9.96125	21.447	2.13639	214.47	1.295	0.128998	12.95	16.5614
1	1	2	1.4405	0.836527	8.36527	1.33976	33.6225	0.1148	1.148	4.61415	7.28682		3	2	12.9456	20.1184	2.60445	201.184	1.197	0.154959	11.97	16.8074
1	1	3	1.072	0.622532	6.22532	1.33976	25.0214	0.161	1.61	6.47106	3.86666		3	3	14.6481	19	2.78314	190	1.218	0.178414	12.18	15.5993
1	2	1	2.345	1.36179	13.6179	1.35023	55.1619	0.119	1.19	4.82033	11.4436		4	1	13.7619	17.6511	2.42912	176.511	1.407	0.19363	14.07	12.5452
1	2	2	1.4405	0.836527	8.36527	1.35023	33.8852	0.1134	1.134	4.59349	7.37678		4	2	21.9681	18.0307	3.961	180.307	1.435	0.315243	14.35	12.5649
1	2	3	1.5075	0.875436	8.75436	1.35023	35.4612	0.1148	1.148	4.6502	7.62575		4	3	42.9888	16	6.8782	160	1.26	0.541658	12.6	12.6984
2	1	1	2.8475	1.6536	16.536	1.25706	62.3604	0.189	1.89	7.12754	8.74921	OF litter	1	1	26.1462	23.1552	6.0542	231.552	1.386	0.362387	13.86	16.7065
2	1	2	2.9145	1.69251	16.9251	1.25706	63.8277	0.1624	1.624	6.12441	10.4219		1	2	30.9644	19.3592	5.99446	193.592	1.204	0.372811	12.04	16.0791
2	1	3	3.082	1.78978	17.8978	1.25706	67.4959	0.1582	1.582	5.96602	11.3134		1	3	55.5394	19	10.5525	190	1.1	0.610933	11	17.2727
2	2	1	1.675	0.972706	9.72706	1.33817	39.0493	0.119	1.19	4.77726	8.174		2	1	31.68	14.2347	4.50956	142.347	1	0.3168	10	14.2347
2	2	2	1.072	0.622532	6.22532	1.33817	24.9916	0.1204	1.204	4.83346	5.17053		2	2	36.4006	15.9429	5.80331	159.429	1.085	0.394947	10.85	14.6939
2	2	3	3.1825	1.84814	18.4814	1.33817	74.1937	0.1554	1.554	6.23854	11.8928		2	3	74.1906	13.5	10.0157	135	1.512	1.12176	15.12	8.92857
3	1	1	5.762	3.34611	33.4611	1.16116	116.561	0.231	2.31	8.04686	14.4853		3	1	30.17	16.1	4.85737	161	1.561	0.470954	15.61	10.3139
3	1	2	3.7855	2.19832	21.9832	1.16116	76.5781	0.2856	2.856	9.94885	7.69718		3	2	61.1369	15.9429	9.74699	159.429	1.617	0.988583	16.17	9.85955
3	1	3	4.1205	2.39286	23.9286	1.16116	83.355	0.1694	1.694	5.90103	14.1255		3	3	58.8963	14.4245	8.4955	144.245	1.386	0.816302	13.86	10.4073
3	2	1	1.876	1.08943	10.8943	1.33008	43.4708	0.1386	1.386	5.53046	7.86025		4	1	30.235	16.5123	4.99249	165.123	1.491	0.450804	14.91	11.0746
3	2	2	1.675	0.972706	9.72706	1.33008	38.8132	0.1708	1.708	6.81532	5.695		4	2	32.8413	14	4.59778	140	1.75	0.574722	17.5	8
3	2	3	2.412	1.4007	14.007	1.33008	55.8911	0.1456	1.456	5.80978	9.62017		4	3	67.6281	15	10.1442	150	1.757	1.18823	17.57	8.53728
4	1	1	5.5275	3.20993	32.0993	1.13908	109.691	0.343	3.43	11.7212	9.3584
4	1	2	2.345	1.36179	13.6179	1.13908	46.5357	0.1862	1.862	6.36291	7.31358
4	1	3	7.705	4.47445	44.7445	1.13908	152.903	0.399	3.99	13.6348	11.2142
4	2	1	2.211	1.28397	12.8397	1.28167	49.3689	0.1624	1.624	6.2443	7.90623
4	2	2	1.675	0.972706	9.72706	1.28167	37.4007	0.1078	1.078	4.14492	9.02325
4	2	3	4.221	2.45122	24.5122	1.28167	94.2497	0.252	2.52	9.68943	9.72706
